# Supplementary material for: Validity of Administrative Data for Identifying Birth-Related Outcomes with the End Date of Pregnancy in a Japanese University Hospital
Source: Int J Environ Res Public Health. 2022 Apr 16;19(8):4864. doi: 10.3390/ijerph19084864 (PMC9025717; doi:10.3390/ijerph19084864)
Supplement: Supplementary file 1 [file ijerph-19-04864-s001.zip]

Archive with 1 entries (1 files):
- ijerph-1652183-supplementary.pdf
